# Supplementary material for: Effects of therapeutic vaccination on the control of SIV in rhesus macaques with variable responsiveness to antiretroviral drugs
Source: PLoS One. 2021 Jun 17;16(6):e0253265. doi: 10.1371/journal.pone.0253265 (PMC8211199; doi:10.1371/journal.pone.0253265)
Supplement: S1 Table — Indicated for each animal are TRIM5 haplotype, the presence or absence of an MHC-1 allele commonly associated with control of viral replication, vaccination group, and virological status during ATI. Animals in gray are non-controllers, while controllers are shown in green. (XLSX) [file pone.0253265.s015.xlsx]

## Sheet: Sheet1
Animal ID	MHC	TRIM5	Vaccine Group	Status
A16142	-	TFP/TFP	Mock	Non-controller
A16149	A*02	TFP/Cyp	Mock	Non-controller
A16234	B*17	Q/Q	Mock	Non-controller
A16236	-	Q/TFP	MAG + AC	Non-controller
A16238	B*17	TFP/TFP	MAG + AC	Non-controller
A16143	A*02	Q/TFP	MAG + LT	Non-controller
A16144	-	Q/TFP	MAG + LT	Non-controller
A16145	-	TFP/Cyp	MAG + LT	Non-controller
A16148	-	TFP/TFP	MAG + LT	Non-controller
A16237	-	TFP/TFP	MAG + AC	Controller
A16239	B*08	Q/TFP	MAG + AC	Controller
A16240	B*08	TFP/TFP	MAG + AC	Controller
A16150	A*01	TFP/Cyp	MAG + LT	Controller
A16151	-	Q/TFP	Mock	Controller
